# Supplementary material for: Expression of RASSF1A, DIRAS3, and AKAP9 Genes in Thyroid Lesions: Implications for Differential Diagnosis and Prognosis of Thyroid Carcinomas
Source: Int J Mol Sci. 2024 Jan 1;25(1):562. doi: 10.3390/ijms25010562 (PMC10778957; doi:10.3390/ijms25010562)
Supplement: Supplementary file 1 [file ijms-25-00562-s001.zip]

Archive with 2 entries (1 files):
- ijms-2759182-supplementary/
- ijms-2759182-supplementary/ijms-2759182-supplementary.pdf
